# Supplementary material for: Lifestyles Shape the Cytochrome P450 Repertoire of the Bacterial Phylum Proteobacteria
Source: Int J Mol Sci. 2022 May 22;23(10):5821. doi: 10.3390/ijms23105821 (PMC9148083; doi:10.3390/ijms23105821)
Supplement: Supplementary file 1 [file ijms-23-05821-s001.zip]

Archive with 3 entries (2 files):
- Supplementary Information/
- Supplementary Information/Figure S1.pdf
- Supplementary Information/Supplementary Information.pdf
